# Supplementary material for: Biparatopic Protein Nanoparticles for the Precision Therapy of CXCR4+ Cancers
Source: Cancers (Basel). 2021 Jun 11;13(12):2929. doi: 10.3390/cancers13122929 (PMC8230831; doi:10.3390/cancers13122929)
Supplement: Supplementary file 1 [file cancers-13-02929-s001.zip]

Archive with 1 entries (1 files):
- cancers-1198403-supplementary.pdf
